# Supplementary material for: Engineering paralog-specific PSD-95 recombinant binders as minimally interfering multimodal probes for advanced imaging techniques
Source: eLife. 2024 Jan 3;13:e69620. doi: 10.7554/eLife.69620 (PMC10803022; doi:10.7554/eLife.69620)
Supplement: Figure 2—source data 2. [file elife-69620-fig2-data2.xlsx]

## Sheet: Fig2c
Fig 2c	Spreadsheet with the raw mEPSCs frequency data
	Frequency (Hz)
	control	Xph15	Xph18	Xph20
	1.30833	5.99167	7.10833	6.96667
	5.08333	7.225	3.28333	3.7
	3.21667	9.38333	3.25	3.04167
	4.95	4.35	3.025	6.86667
	11.4083	1.475	4.90833	6
	2.96667	8.625	2.61667	3.50833
	7.76667	5.03333	14.7167	2.75833
	10.85	11.7083	5.89167	6.74167
	3.29167	3.88333	14.1417	5.26667
	8.85	0.45	11.6083	5.25833
	9.61667	3.45833	7.05833	2.825
	7.25833	6.45833	2.69167	6.1
	1.45833	5.70833	4.99167	3.625
	7.28333	3.13333	7.40833	19.2333
	4.05	3.54167	6.41667	7.89167
	5.7		5.21667	6.89167
	4.675		3.775
	4.83333
	8.71667
