# Supplementary material for: Engineering paralog-specific PSD-95 recombinant binders as minimally interfering multimodal probes for advanced imaging techniques
Source: eLife. 2024 Jan 3;13:e69620. doi: 10.7554/eLife.69620 (PMC10803022; doi:10.7554/eLife.69620)
Supplement: Figure 4—source data 2. [file elife-69620-fig4-data2.xlsx]

## Sheet: Fig4c
Fig 4c	Spreadsheet with the normalized dendrite intensity data
		Normalized dendrite intensity
		Xph20				Xph15
		Cy5 Control	GFP Control	Cy5 Sh	GFP Sh	Cy5 Control	GFP Control	Cy5 Sh	GFP Sh
		0.470707	0.546651	0.073116	0.784386	1.01173	0.65063	0.266055	1.01894
		1.7107	0.625708	0.534907	1.01412	1.40463	1.40869	0.165699	4.39682
		0.281242	0.759711	0.150956	0.00425385	0.57555	0.40781	0.0445879	4.26432
		0.28872	0.358835	0.0930415	0.905802	1.62141	0.880769	0.480366	4.39371
		0.23463	0.747705	0.259636	0.527162	0.738714	0.0436281	0.597279	1.94154
		0.205888	0.563247	1.33328	4.24824	0.603393	0.156881	0.444719	1.3069
		0.996331	2.1422	0.513155	8.65062	1.08074	0.264103	0.0145041	1.21283
		1.5289	1.23727	1.01471	7.12866	0.677448	0.102671	0.402625	0.813532
		0.267296	1.91442	0.132922	0.0313657	0.382551	0.0560291	0.38031	0.100095
		0.880692	3.18021	0.265085	0.0115558	1.67367	3.64254	0.102352	0.0821148
		1.13587	1.90982	0.319119	0.138698	2.48214	3.31905	0.0493442	0.384664
		0.921196	0.637089	0.189877	0.0797602	1.87401	4.05758	0.198383	0.951203
		0.337754	0.283436	0.360018	0.101458	0.670942	2.30121	0.24088	0.541214
		0.533898	0.659636	0.871459	0.166405	0.988299	0.436042	1.10506	0.368169
		1.26207	0.402252	0.0489204	0.175703	1.43905	0.708185	0.317586	2.59344
		0.102899	0.0889461	0.0720534	0.0744464	0.832636	0.367763	0.244143	0.311273
		1.8682	0.557912	0.0218638	0.0762146	1.72148	1.22933	0.168107	0.219985
		1.5953	0.999999	0.356315	0.0885037	0.497085	1.1669	0.63093	0.288321
		1.48533	0.510131	0.740216	0.173428	0.531472	1.04373	0.524814	0.0178557
		1.34871	1.00918	0.525012	0.232162	0.128874	1.14467	0.166309	0.508582
		1.67353	0.685915	0.68058	0.439337	1.21903	1.14338	0.138181	0.062041
		1.31323	0.79253	0.453516	0.00511887	1.67132	2.89889	0.413677	0.192028
		0.834846	0.638264	0.531362	0.188195	1.66818	1.34193	0.374029	0.0205101
		2.63576	2.91272			1.15176	2.432	0.598018	0.190985
		2.46123	2.9221			1.11724	0.156102	0.36034	0.445666
		3.01687	1.55279			1.08853	0.280477	0.0622797	0.0326204
		2.45144	1.59883			0.792901	0.073678	0.405591	0.190622
		1.9643	1.3636			0.710468	0.242139	0.0192294	0.073578
		2.31632	7.68282			0.782177	0.524863	1.05592	0.276002
		1.00001	5.43518			0.489738	1.25435
		2.45767	6.26751			1.65266	3.74486
		0.166763	0.56362			0.912495	3.07384
		1.81009	0.360619			0.975061	6.10424
		0.584313	3.29036			0.752009	2.41218
		0.199633	3.31923			1.28286	0.840442
		0.55231	3.18886			1.21275	0.956258
		0.682044	2.74263
						0.671091	0.980122	0.0273295	0.0595897
		0.71466	0.857039	0.871394	0.683577	1.69773	3.14459	0.109959	0.0138686
		1.04169	1.14572	0.650867	0.324608	1.30038	2.51261	0.067891	0.0789851
		0.962337	1.67799	0.465497	0.148055	0.611552	0.765153	0.0906122	0.0111385
		0.524734	0.780025	0.305285	0.25245	1.56862	0.480441	0.329534	0.0106525
		0.907494	1.74976	0.363872	0.381767	0.767142	0.944896	0.135736	0.605424
		0.743516	0.849263	0.845346	0.39986	0.510048	0.0284896	0.446183	0.309529
		1.72095	1.29536	0.515411	0.823475	1.00011	0.658108	0.11311	0.0626378
		2.3556	2.48589	0.375293	0.398831	0.464695	0.090997	0.117738	8.51171
		0.851424	0.90466	0.37435	0.280626	0.844547	0.118034	0.0258511	12.0201
		1.3195	4.49192	0.545822	4.2108	1.05657	0.524974	0.116125	1.92485
		1.72791	3.54324	0.476878	3.82639	2.21151	5.41817
		1.08386	4.04906	0.758444	7.25858	1.63643	3.13417
		2.07698	3.50927	0.0605372	0.205153	1.83169	3.03941
		2.76914	4.61522	0.457086	0.235386	0.686565	0.999955
		0.399812	0.250277	0.0720001	0.137949	0.435389	0.426216
		0.170763	0.147316	0.156392	1.203	0.907502	1.10043
		0.496144	0.301685	0.208694	1.54503	2.24734	0.980599
		0.441809	0.235245	0.0319544	0.340703	1.27226	0.129438
		0.348835	0.287075	0.0940347	1.05126	0.315021	1.19379
		0.372711	0.249757	0.93391	0.414898	0.663526	3.77918
		1.53132	0.296403	0.692617	0.34308	1.60757	4.12779
		0.73281	0.355694	0.253692	0.769032	1.11138	2.56168
		0.635994	0.118328	0.578155	0.301098	1.25718	2.63913
		1.53796	0.449564			0.968173	2.96044
		2.3507	2.65566
		1.76634	3.53673
		1.03765	2.97942
		0.0797277	3.86908
		3.16119	1.02958
		2.00621	0.970468
