# Supplementary material for: Engineering paralog-specific PSD-95 recombinant binders as minimally interfering multimodal probes for advanced imaging techniques
Source: eLife. 2024 Jan 3;13:e69620. doi: 10.7554/eLife.69620 (PMC10803022; doi:10.7554/eLife.69620)
Supplement: Figure 4—source data 3. [file elife-69620-fig4-data3.xlsx]

## Sheet: Fig4e
Fig 4e	Spreadsheet with the normalized fluorescence intensity data
	Normalized intensity
	Xph15-GFP	PSD-95-mScarlet
	1.14967	1.22278
	1.18166	1.04434
	1.27223	1.52147
	0.938171	0.734553
	1.28646	1.19254
	1.16085	1.06157
	0.906889	0.940962
	1.2686	1.30452
	0.878516	0.975445
	1.0811	1.15626
	1.0244	0.82572
	0.65399	0.58354
	0.912134	0.973342
	1.17814	1.12689
	1.07669	1.0357
	0.818608	0.915994
	1.34082	1.40169
	1.34774	1.51413
	0.867754	0.880322
	0.831945	0.744433
	0.794914	0.724183
	1.08062	1.06439
	0.621386	0.469519
	0.975097	1.04779
	0.749516	0.731234
	0.599139	0.47604
	1.04014	1.07134
	0.663835	0
	0.86411	0.694794
	1.096	1.04643
	0.708296	0.527362
	0.783137	0.679833
	1.16734	1.38112
	0.730093	0.777743
	0.775017	0.703136
	0.907275	0.786445
	0.769839	1.0349
	0.970648	0.904597
	1.0018	1.11481
	0.821788	0.748103
	0.870861	0.71411
	1.14845	1.11468
	0.586481	0.484933
	1.00261	0.87538
	0.816484	0.687457
	1.46029	1.50574
	0.591544	0.473076
	0.631447	0.509239
	0.616391	0
	1.5113	1.74271
	1.50744	1.5178
	0.816624	0.827187
	1.38875	1.51299
	0.663031	0.816323
	1.37009	1.47781
	0.899131	0.773675
	1.42709	1.22562
	0.908457	1.04176
	0.84442	0.714195
	1.40752	1.47127
	0.927038	0.990674
	1.1168	0.821505
	1.3077	1.26821
	0.903058	0.895281
	0.92523	0.974107
	1.01112	1.12784
	0.922107	1.06272
	1.01802	1.02896
	1.16258	1.14776
	0.768848	0.8232
	1.22892	1.23778
	1.18911	1.24017
	0.835164	0.887933
	0.790062	0.764747
	0.934616	0.911571
	1.52591	1.49719
	0.750041	0.58601
	1.01319	1.1294
	1.0081	0.949022
	1.24987	1.27365
	1.0303	1.02345
	1.09127	1.1413
	0.93863	0.920798
	0.939949	0.799658
	1.08419	1.08541
	1.28003	1.13839
	0.952129	1.07281
	0.977242	0.889043
	1.01753	1.01116
	1.06483	1.18486
	0.822437	0.744492
	0.811402	0.843776
	1.20571	1.22997
	0.673028	0.775169
	0.830754	0.800895
	1.07404	1.13816
	1.44563	1.79518
	1.33382	1.44249
	1.49463	1.81543
	0.846926	0.738426
	1.18171	1.00776
	0.612266	0
	1.29532	1.4665
	0.669757	0
	1.46146	1.68456
	1.07522	0.763117
	0.926621	0.806805
	0.859751	1.02769
	1.3572	1.40853
	1.11372	1.25343
	1.05329	0.978639
	0.860901	1.01717
	0.881831	0.954493
	0.960464	1.03227
	1.12897	1.05464
	0.913284	0.889694
	1.32417	1.46944
	0.606874	0
	0.958889	0.756278
	0.599635	0.466555
	1.55877	1.73484
	0.87576	1.1021
	0.576636	0.546735
	1.22123	1.34312
	1.20844	1.38039
	0.850187	0.932157
	1.19645	1.28025
	1.19888	1.26564
	1.16706	1.52518
	0.781473	0.755499
	1.30704	1.56561
	1.26934	1.4382
	1.24134	1.09977
	1.03944	1.10127
	0.941956	1.11356
	0.930944	0.803607
	1.03931	1.15631
	1.1431	1.29024
	1.13236	1.10832
	0.990127	1.10156
	0.719369	0.815254
	0.991311	0.981722
	0.655396	0.686296
	1.06128	1.20796
	0.886051	1.23262
	0.699514	0.673696
	0.807902	0.808024
	0.760035	0.808681
	0.610391	0.833515
	1.10947	1.26475
	0.904974	0.935482
	1.01641	1.23557
	1.31666	1.76949
	0.869599	0.824896
	1.17154	1.46899
	0.710803	0.587758
	1.10727	1.11689
	1.00286	1.03112
	1.43001	1.66412
	0.881214	1.28748
	1.11232	1.08958
	0.751972	0.596421
	0.931038	1.01017
	0.860904	0.877316
	0.75804	0.826032
	1.21634	1.50848
	1.18047	1.27575
	0.78558	1.08885
	0.796383	0.583849
	1.3164	1.62954
	1.00076	1.16453
	1.28234	1.50806
	0.747008	0.618898
	0.720374	0.580178
	0.990727	0.975592
	0.779979	0.578012
	0.740303	0.602107
	1.4012	1.79109
	0.889554	0.814056
	0.776578	0.565558
	0.955456	1.12818
	1.45491	1.67045
	1.47055	1.70904
	0.740614	0.578237
	0.822188	0.634752
	0.894723	1.10004
	1.33328	1.52553
	0.791181	0
	1.56126	1.82579
	0.775378	0
	0.769196	0
	1.58436	1.47173
	1.18887	0.961623
	0.722566	0.567859
	1.30419	1.4555
	1.01453	1.25202
	0.745251	0
	1.50779	1.58669
	0.78453	0.598768
	0.74548	0.580888
	0.758974	0.627646
	1.09687	1.44594
	0.993108	0.918381
	0.708162	0.630353
	0.725716	0.597339
	0.779279	0.779453
	0.691759	0.579704
	1.15183	1.15085
	0.887897	0.842023
	0.908342	1.05593
	1.31755	1.51742
	0.760974	0.570567
	1.23396	1.45629
	1.34949	1.43329
	0.754773	0.559737
	1.12972	1.26589
	1.03188	1.02284
	0.991427	1.18133
	0.751309	0.562896
	1.15502	1.34924
	1.06536	1.08088
	1.01211	0.820932
	0.832724	0.844998
	1.3191	1.58064
	0.809303	0.941055
	0.998989	0.92311
	1.24825	1.3095
	0.866926	0.8614
	0.843288	0.753102
	1.31296	1.29842
	1.02924	0.844118
	1.04446	1.11805
	1.2466	1.39786
	1.28052	1.40555
	0.923448	0.903566
	0.928413	0.958728
	1.04133	1.21597
	0.877401	1.08399
	1.16328	1.20389
	1.26356	1.18487
	1.06515	1.10022
	1.2563	1.29033
	1.36096	1.53432
	1.09281	1.1627
	1.2152	1.40874
	1.15572	1.37975
	1.04268	1.08198
	0.78642	0.727997
	1.41158	1.13239
	1.11204	1.17038
	0.888737	0.913922
	0.842778	1.32518
	1.11878	1.22579
	0.857259	1.07085
	1.01896	0.977316
	0.716964	0.587995
	1.1464	1.37083
	0.850806	0.722815
	0.781379	0.635226
	0.878743	0.96723
	1.09345	1.28085
	0.878201	1.18692
	1.24769	1.29011
	0.804816	0.661678
	0.827913	1.00311
	0.977905	0.988328
	0.854196	0.768539
	0.933489	0.981574
	0.859797	0.747369
	1.19755	1.48513
	1.03624	0.882166
	1.34291	1.52171
	1.01744	0.988797
	0.987951	0.815662
	1.11698	1.18974
	0.814987	0.600798
	1.21303	1.15141
	1.28823	1.47058
	0.834591	1.08417
	0.943816	0.620765
	1.0395	1.03382
	1.04655	1.22655
	0.817278	1.40867
	0.875544	0.883632
	0.850695	0.723022
	1.04787	0.926023
	0.799383	1.01107
	1.1576	1.13301
	0.85227	0.736237
	0.751972	0.658606
	0.88856	1.22393
	0.848594	0
	0.925181	0.667573
	1.25159	1.03138
	0.894064	0.83453
	0.772977	0.720532
	0.761775	0.738826
	1.20316	0.939528
	0.714164	0.557707
	0.824789	0
	0.825789	0.680361
	0.834052	0.885138
	0.900501	0.897963
	1.04093	1.07887
	0.84159	0.524159
	0.896268	0.641148
	1.12141	1.20598
	1.14845	1.1508
	0.938308	0.810647
	1.02492	0.875185
	0.948039	0.817228
	1.0574	1.20243
	0.944495	0.926885
	0.836297	0.936056
	0.933496	0.864094
	1.40826	1.68224
	1.15935	1.35965
	0.921087	0.918738
	0.859715	0.793592
	1.30401	1.29189
	0.984472	1.0423
	1.02464	1.10898
	0.941516	0.99918
	0.982181	0.890657
	0.966034	1.03974
	1.03743	1.06601
	0.840467	0.549231
	1.39553	1.74806
	1.06963	1.24814
	1.08314	1.14799
	0.892596	0.771513
	0.802264	0.402165
	0.921123	0.916839
	0.996652	1.08967
	0.842071	0.472841
	0.962367	0.730959
	0.818814	0.784487
	0.948533	0.922988
	0.95496	0.892265
	0.939463	0.85214
	1.4744	0.856516
	0.91707	0.425303
	0.90325	0.742689
	0.89019	0.737665
	1.31958	1.33112
	0.893891	0.919022
	0.958625	0.823857
	1.44728	0.991276
	0.910239	1.2443
	1.02412	1.06971
	0.982646	1.14596
	1.08473	1.20894
	1.00674	1.07373
	1.03804	1.0387
	1.0971	1.15632
	1.14329	1.248
	1.27684	1.75893
	1.0663	1.33309
	0.907833	0.916373
	1.01289	1.14432
	0.969745	1.27707
	0.930434	0.81509
	0.800369	0.820373
	1.17561	1.55127
	1.105	1.41964
	0.922269	0.830946
	0.963413	0.466886
	0.955368	0.986399
	0.877679	0.820313
	0.982149	0.922253
	1.08891	1.20802
	1.04489	1.2035
	0.90347	0.607706
	1.01022	1.1423
	1.11591	1.69653
	0.957556	0.970915
	0.991238	0.972362
	1.01794	1.32016
	1.09229	1.05628
	0.926869	0.430268
	0.92181	1.03646
	1.00567	1.10197
	1.03695	1.25885
	0.937471	1.14376
	0.823626	0.380976
	0.811826	0.716589
	0.842071	0.927449
	1.01967	1.29155
	0.89204	0.91944
	0.826383	0.784094
	0.855146	0.861931
	0.796893	0.883258
	0.879612	0.867519
	0.853252	0.902924
	0.909716	1.02165
	0.881526	0.823471
	0.889296	1.03372
	0.88165	0.955348
	0.818447	0.804783
	0.967937	0.847734
	0.856061	0.670027
	0.866097	0.9885
	1.15897	1.13791
	0.885146	0.654063
	0.950024	1.06092
	1.07766	1.00045
	1.37266	1.4292
	1.29708	1.19324
	1.55422	1.47465
	1.76319	1.78833
	0.827184	0.840092
	1.43144	1.5923
	0.822358	0.864133
	0.814051	0.804894
	0.829098	0.761117
	1.17597	1.15695
	0.827184	0.759896
	0.903764	0.873415
	0.829847	0.870612
	0.978182	1.0551
	0.837262	0.842919
	1.09153	1.1762
	1.44277	1.40812
	0.788374	0.796332
	0.96451	1.04219
	0.811966	0.771153
	0.876011	1.03825
	0.928653	0.991022
	1.38038	1.33733
	0.919679	0.946376
	1.55246	1.59395
	0.961553	1.02867
	0.859806	0.757376
	0.840583	0.783889
	0.928914	0.870988
	1.29189	1.27393
	0.9296	0.922138
	1.26022	1.19679
	1.38096	1.3822
	0.845825	0.835162
	0.882275	0.784218
	0.994319	1.02637
	0.886893	1.02952
	1.01563	0.930661
	1.00537	0.981809
	0.96466	0.955265
	1.10621	1.12917
	1.23741	1.31464
	0.891262	0.829534
	0.844369	0.877087
	1.50121	1.49154
	1.15848	1.16586
	1.00714	0.996689
	1.01395	1.00843
	1.04687	1.20099
	0.853814	0.775344
	0.89035	0.938781
	0.850934	0.731984
	0.785284	0.755497
	1.05979	1.11333
	0.840801	0.804122
	0.886734	0.838778
	0.844446	0.839336
	0.873786	0.856504
	0.95909	0.960869
	1.05229	1.12737
	1.0235	0.964228
	0.871501	0.860015
	1.0066	0.981817
	1.08427	1.04499
	0.887767	0.928046
	0.934366	1.06014
	1.15292	1.5015
	0.779973	0
	0.923357	1.21426
	1.11325	1.27293
	1.06594	1.20039
	1.00992	1.18998
	0.879495	0.996331
	0.646393	0.877165
	0.841766	1.20586
	0.637221	0.743036
	0.820473	0.881031
	0.855722	1.12914
	1.23679	1.51002
	0.927789	0.871171
	1.24637	1.36754
	1.00471	1.0812
	1.29419	1.38762
	0.994069	1.06016
	0.968682	0.9352
	1.15043	1.23073
	1.09244	1.39255
	1.06601	1.21901
	1.29832	1.43719
	1.5747	1.95951
	0.795469	0.997543
	0.9095	0.913851
	0.672088	0.646334
	1.16482	1.14771
	1.15339	1.36213
	0.705791	0
	1.04711	0.856369
	1.12706	1.31003
	0.877974	0.556791
	0.937136	0.933537
	1.45331	1.59556
	0.724293	0.900365
	1.22202	1.37341
	1.24847	1.24537
	0.742333	0.474254
	0.674782	0.817835
	0.96599	0.93584
	1.38859	1.51569
	1.15782	0.940168
	0.630178	0.763224
	1.28717	1.44907
	1.3747	0.885497
	0.659095	0.801988
	1.29502	1.37146
	0.958635	0.93847
	0.624905	0.744538
	1.4853	1.61394
	0.915209	1.01793
	0.98412	1.18922
	0.712151	0.699996
	1.47089	1.68664
	0.713489	0.758356
	1.08293	1.04233
	1.12579	1.21173
	0.992136	1.04127
	1.35478	1.65801
	0.772547	0.722951
	1.27879	1.52538
	0.671579	0
	0.687586	0.647076
	0.696778	0
	0.985288	0.963717
	1.04564	1.0933
	0.871129	0.899803
	0.979142	1.05701
	1.27204	1.537
	1.03459	1.12977
	1.21789	1.52778
	1.438	1.71106
	0.939285	0.911004
	0.862481	0.947726
	1.16743	1.42309
	1.02534	0.831303
	0.644646	0
	0.62548	0.678949
	1.28871	1.48553
	1.00511	1.16721
	0.622153	0.443303
	1.12686	1.24929
	0.818582	0.71273
	1.30352	1.43673
	0.659288	0.802887
	0.859702	0.892232
	0.804748	1.02858
	1.42319	1.56234
	1.43399	1.4862
	1.13043	1.27232
	0.664955	0.561297
	1.30397	1.30056
	1.12156	1.28665
	0.769994	0.74716
	0.951875	0.923334
	0.606867	0.736333
	0.776075	0.503708
	0.89873	0.848152
	0.932489	1.00887
	0.638968	0.572564
	1.27689	1.43265
	0.619096	0.704445
	0.969298	0.903949
	1.323	1.43742
	0.687375	0.637195
	1.30087	1.0244
	0.788452	0.792038
	0.89251	0.825213
	1.1646	1.19958
	1.15226	1.26025
	1.06997	1.09972
	0.963393	1.13677
	0.752851	0.984947
	1.4487	0.751152
	0.86839	0.842973
	1.17904	1.32936
	1.37127	1.56218
	1.4366	1.47403
	1.81837	1.851
	0.632038	0.832891
	0.70419	0.67119
	1.38186	1.53926
	1.1411	0.978845
	1.03213	0.923676
	1.22017	1.21284
	0.991145	0.913773
	0.738111	0.6042
	0.617949	0.615542
	1.0603	1.15471
	0.90329	0.828377
	0.711032	0.596684
	0.635911	0.634648
	0.749995	0.718384
	1.11275	1.1432
	0.627176	0.477754
	0.801309	0.581333
	1.29333	1.42573
	0.918402	0.489256
	0.786817	0.760616
	1.19322	1.2952
	0.915222	0.825182
	0.760208	0.601662
	1.27847	1.16268
	1.34249	1.44054
	0.619791	0.810387
	1.4613	1.55489
	0.594638	0.849365
	0.912865	0.854368
	1.0277	0.552309
	1.13763	1.20073
	1.23756	1.31205
	0.688088	0
	0.866428	0.44262
	0.929816	0.501141
	1.06346	1.1395
	1.85634	0.900809
	0.894918	0.51939
	0.647703	0.52513
	0.895911	0.528267
	1.39356	1.49302
	0.751322	0.492673
	0.957699	0.954566
	0.924548	0.936339
	0.591895	0.527387
	0.653302	0.585557
	0.865002	0.890221
	0.597337	0.529139
	1.22548	1.2995
	1.42858	1.29429
	0.624551	0.516874
	1.29292	1.39757
	0.6021	0
	1.31894	1.21402
	0.705375	0.735779
	0.809603	0.614555
	1.26781	1.23791
	0.924135	0.975435
	1.20588	1.06261
	0.601079	0.715959
	1.53741	1.55348
	1.53384	1.59985
	1.05061	0.990493
	1.71445	1.76946
	0.640267	0.665312
	0.777812	0.804301
	1.10399	0.958933
	1.23805	1.30586
	0.639654	0.69789
	0.804743	0.603312
	1.21883	1.24733
	0.614946	0
	0.955685	0.946524
	1.35751	1.39477
	1.58514	1.54076
	1.78223	1.66673
	1.46551	1.39989
	1.11736	1.14236
	1.27994	1.27187
	0.779158	0.785699
	1.4219	1.44434
	1.22488	1.32381
	1.09111	1.06087
	0.614119	0.59572
	0.677315	0.78455
	1.56303	1.65328
	0.859494	0.883505
	0.907787	0.90824
	0.943532	1.18837
	0.634529	0.705519
	0.796553	1.0582
	1.48958	1.42987
	0.77232	0.862576
	1.6382	1.75355
	0.839708	0.854957
	1.4548	1.45116
	1.38683	1.47371
	0.761526	0.79787
	1.00378	1.2421
	1.22622	1.19932
	0.874858	0.877469
	1.43449	1.39248
	0.831555	0.806313
	1.26723	1.17734
	0.781454	0.661096
	0.834979	0.911295
	1.12256	1.06389
	1.54463	1.58342
	1.18978	1.1294
	0.748938	0.770618
	1.09276	1.17141
	0.940653	0.846272
	0.961318	1.04399
	0.631694	0.558597
	0.615026	0
	1.36835	1.37876
	0.703946	0.72842
	1.00791	1.0323
	0.604141	0
	1.02657	1.03251
	0.745651	0.693212
	1.04268	1.19189
	1.0617	1.08775
	1.3412	1.45871
	0.797775	0.889937
	0.925487	0.942694
	0.923122	0.994067
	1.19351	1.21429
	0.629767	0.550839
	0.778678	0.817988
	1.23776	1.3016
	0.628633	0.703975
	0.631082	0.667556
	1.01142	1.05066
	1.35559	1.35518
	1.28499	1.18249
	0.71519	0.704274
	1.59393	1.65518
	1.49332	1.53979
	1.35865	1.39048
	1.55456	1.42146
	1.24409	1.18354
	0.658691	0.716217
	1.59294	1.43728
	0.923795	0.990981
	1.2638	1.27789
	1.32906	1.29773
	0.611138	0.733553
	0.879969	0.754471
	1.0809	1.12098
	0.738848	0.641275
	0.835703	0.932126
	1.4142	1.33865
	0.678978	0.577498
	1.15806	1.21771
	1.49462	1.45407
	1.11938	1.054
	1.158	1.20739
	0.67168	0.574986
	0.835456	0.738225
	0.613471	0.588886
	0.62494	0.609236
	0.593644	0
	1.03122	0.980711
	0.885589	0.976577
	0.890254	0.943285
	1.48157	1.63105
	0.755401	0.858864
	0.751094	0.989379
	0.640137	0.953604
	0.809263	0.899907
	1.10021	1.04053
	0.673244	1.13776
	0.812907	0.808091
	0.808922	0.969432
	0.693945	0.85352
	0.943841	0.959245
	0.630164	0.580576
	0.681328	0.849955
	1.00954	1.06353
	0.589173	0.579951
	0.912334	0.67056
	1.28474	1.33867
	1.09939	1.15591
	0.777998	0.831785
	0.869123	0.954952
	1.06133	1.16804
	0.597726	0.737516
	0.86146	1.06951
	0.817783	0.877192
	0.921178	1.00386
	0.778035	0.857836
	0.755176	0.863726
	1.26371	1.27027
	1.18499	1.08478
	0.829919	1.20802
	1.09032	0.818188
	0.750903	0.97908
	0.814885	0.996135
	0.723057	0.932843
	1.7545	0.682884
	0.774115	1.1662
	1.14563	1.66276
	0.963723	1.15189
	0.761403	0.878695
	0.922954	1.18811
	0.814334	1.13147
	1.07464	0.651528
	1.21004	1.55613
	0.739423	0.744848
	2.18263	0.896208
	1.14097	0.399321
	0.741565	0.744204
	0.875306	0.676683
	0.902781	1.16162
	0.844151	1.05583
	0.789121	0.985132
	1.00622	1.24636
	1.22276	0.946529
	1.07	0.758057
	0.848847	0.335111
	0.970403	1.24793
	0.891591	1.20001
	1.19068	0.513675
	1.56831	1.10359
	0.812268	0.974268
	1.16252	0.87296
	1.44385	0.747701
	0.943632	0.862096
	1.07115	1.49095
	0.822683	0.760007
	0.8256	0.875177
	1.17395	1.46077
	0.788032	0.677158
	0.732435	0.746755
	0.726949	0.309357
	1.32826	0.612042
	1.24913	1.31902
	1.15569	1.50018
	2.17839	0.757846
	0.817405	0.80263
	0.820128	0.850914
	0.930779	1.18767
	1.27942	0.425501
	1.53263	0.864052
	1.20783	1.40092
	0.859504	1.0007
	0.876186	0.979509
	0.780677	0.972195
	0.847262	0
	0.925613	1.11338
	0.734504	0.789588
	0.8751	0.965975
	2.21359	0.786236
	0.829171	0.925402
	0.809389	0.390678
	1.3591	1.67442
	1.00966	1.18325
	1.02383	1.19259
	1.40827	0.607158
	0.830047	1.16944
	1.08199	1.31221
	0.858331	0.840574
	0.83388	0.561591
	1.11664	1.41597
	1.18478	1.36381
	1.03734	1.13865
	0.869803	0.930348
	1.13402	1.21779
	1.24828	1.59921
	0.878572	0.878953
	0.77707	0.925333
	1.97124	1.42108
	1.14122	1.26861
	0.82699	0.909617
	0.80292	0.972484
	0.871339	0.945783
	0.867777	0.363897
	0.801012	0.838418
	0.914946	1.01743
	0.770082	0.801439
	0.943855	1.05149
	0.791457	0.665145
	1.47704	1.57345
	0.817243	0.898151
	0.757683	0.856425
	0.818361	0.999903
	0.937128	1.11935
	1.13619	1.32659
	0.911498	1.05656
	1.03922	1.08579
	1.00635	1.21391
	0.914472	1.07431
	0.900346	1.05999
	1.01975	1.32854
	0.965496	1.05047
	0.755151	0.755947
	1.03265	1.10585
	1.27929	1.46381
	0.963263	1.04486
	0.788855	1.00142
	1.19692	1.49193
	1.03013	1.17202
	1.16811	1.38607
	1.3202	1.53825
	0.940797	1.31489
	0.835206	0.983209
	0.824621	0.882971
	1.18329	1.22738
	1.00437	1.11013
	0.829697	1.01588
	0.904939	1.01579
	0.912631	0.962242
	0.940214	1.05014
	1.12176	1.25141
	0.74582	0.312996
	0.95584	0.946811
	0.935346	1.04235
	0.762192	0.761798
	1.14794	1.2643
	0.747989	0.408567
	1.27649	1.4275
	0.771134	0.782545
	1.09982	1.42894
	1.08925	1.359
	0.934716	1.13469
	0.791123	0.790417
	0.758247	0.461144
	0.90958	0.944725
	0.900727	1.01079
	0.880656	1.06441
	0.969832	1.06917
	0.89501	0.94945
	1.13393	1.44664
	0.765479	0
	0.851838	1.07682
	0.918067	0.994655
	1.05231	1.09038
	0.969366	1.15166
	0.730631	0.778713
	0.763928	0.850938
	0.975227	1.2986
	1.29124	1.51499
	1.16805	1.22698
	0.825215	0.86993
	1.09017	1.16118
	1.05082	1.36974
	0.856539	0.865428
	0.913946	0.742942
	0.78183	1.07268
	0.9753	1.01085
	1.02475	1.28979
	1.00455	1.12082
	0.760219	0.323187
	1.11366	1.19031
	1.29387	1.51034
	0.815845	0.922005
	1.07961	1.18491
	0.943919	0.920229
	1.00556	1.10117
	0.757314	0.715083
	1.06593	1.19917
	1.03	1.1069
	1.05816	0.994427
	0.866737	0.855069
	1.12858	1.28951
	1.09587	0.881762
	1.08332	1.16601
	1.13041	0.737391
	0.81762	0.764172
	1.32143	1.3618
	0.774027	0.879396
	1.12661	1.28808
	1.33081	1.53756
	0.952632	0.930839
	0.912714	0.953535
	1.12162	1.19018
	0.807354	0.836876
	1.23262	1.47684
	1.06389	1.29891
	0.894317	0.800887
	0.99367	0.966695
	1.16755	1.27524
	0.999029	1.02876
	0.946891	0.984815
	1.10378	1.34225
	1.28757	1.43028
	1.01417	1.25706
	0.879618	0.596954
	1.16438	1.30174
	0.871471	0.971823
	1.08631	1.15332
	1.15682	1.26284
	0.847406	0.956982
	1.25707	1.33078
	1.22524	1.22505
	1.05158	1.14484
	1.11605	1.12307
	1.05805	1.22526
	0.864426	0.929457
	0.970117	1.09118
	0.920374	1.00863
	1.07199	1.1841
	1.04515	0.756656
	0.895944	0.90924
	1.09718	1.08931
	0.930647	0.914726
	0.867346	0.986215
	1.12381	0.565695
	0.82768	0.779458
	0.891763	0.952431
	1.115	1.21299
	1.18809	1.30887
	1.41571	1.45259
	1.15318	1.24063
	0.995699	0.662394
	0.801888	0.942503
	0.86792	0.938034
	0.877783	0.985484
	0.838069	0.941881
	1.00436	1.09427
	1.00231	1.06418
	0.854408	0.442714
	0.787154	0.434864
	1.04996	1.13032
	1.06452	1.17898
	1.25349	1.26309
	0.785336	0.671851
	0.816722	0.399266
	0.911094	0.981873
	0.949257	0.950955
	0.918718	0.963206
	1.21122	0.5729
	0.77955	0.411802
	0.786494	0.851302
	0.885279	0.833404
	0.93283	0.923898
	0.768279	0.340899
	0.927062	0.582931
	0.811637	0.416843
	0.758115	0.425317
	0.958873	0.996396
	0.913383	1.07545
	1.82853	0.636355
	1.06763	1.02267
	1.00517	1.04787
	0.874302	0.920577
	0.934578	1.05784
	1.04118	1.30056
	0.880231	0.925873
	0.983221	0.885057
	1.30952	1.4677
	0.911346	0.955053
	1.15163	1.29397
	1.10135	1.24931
	0.888136	0.663369
	0.914881	0.991664
	1.15976	1.33093
	0.911743	1.08331
	0.856424	0.581733
	1.00966	1.17607
	0.855119	1.18079
	1.07342	1.378
	0.972972	1.1834
	0.82786	1.00139
	0.904391	1.06697
	1.09266	1.26781
	1.00632	1.19478
	0.972257	1.23905
	1.03842	1.10712
	0.803156	1.03868
	0.90735	0.98983
	0.858978	1.08465
	1.00803	1.18283
	0.959841	1.29174
	0.842311	0.733419
	0.830033	0.934473
	1.17329	1.4024
	1.04712	1.21226
	0.886493	1.1788
	0.836706	0.683745
	1.12829	1.23515
	0.870152	0.982323
	1.26452	0.377964
	1.00421	1.22092
	0.870648	0.593251
	0.909767	0.935115
	0.9131	1.0338
	0.94301	1.12398
	2.52838	1.30965
	0.947368	1.07672
	0.968286	1.08287
	0.818176	1.06598
	0.814026	0.79671
	1.03418	1.15584
	1.13302	1.48215
	1.09726	1.04483
	1.12292	1.33786
	0.894822	1.07922
	0.918814	1.19711
	0.969986	1.26623
	0.94038	1.21132
	0.928649	0.967372
	2.39377	0.625337
	0.929637	1.0339
	0.906701	0.617365
	0.817929	0.847994
	1.43291	0.407383
	0.806013	0.918832
	0.961763	1.23392
	0.794411	1.11624
	0.983751	1.08283
	1.13323	0.919462
	1.06685	0.408321
	0.861141	1.06523
	0.949484	1.06399
	0.978254	1.06163
	0.878683	0.86271
	0.861917	1.08777
	0.820073	1.08181
	0.830725	0.765494
	0.907503	0.901565
	0.843637	0.898603
	0.852629	0.52382
	0.929667	1.23762
	0.832109	0.985201
	0.819589	1.05246
	0.807193	1.08466
	0.909532	0.961541
	1.49178	0.372948
	0.835383	0.694692
	0.87029	0.711473
	0.907629	0.484733
	1.08567	0.522276
	0.881911	0.777939
	0.755532	0.695538
	0.776301	0.866643
	0.672952	0.672769
	1.18674	0.673244
	1.0677	1.12836
	1.47489	1.56884
	0.995431	1.15842
	0.678426	0
	0.718427	0.698603
	1.50731	1.91658
	0.808427	0.920885
	1.40638	1.5625
	0.784545	0.851459
	0.897898	0.980824
	1.06998	0.597676
	1.35572	1.41872
	0.969412	0.948729
	0.738778	0.83921
	1.19582	0.748532
	1.06512	1.12851
	0.805467	0.803337
	1.00461	0.991676
	1.14103	1.19605
	1.74686	2.04894
	1.55349	1.7371
	0.950291	0.947919
	0.947968	1.12746
	0.986364	0.787727
	0.909911	0.96285
	1.17675	1.20698
	1.19961	1.33975
	1.16879	1.26253
	1.1408	1.20822
	0.727584	0.819306
	1.24047	1.14258
	1.08384	1.4375
	1.07602	0.991836
	1.13825	1.32956
	1.08738	1.13753
	0.906763	0.993042
	1.26794	1.28653
	0.760269	0.847694
	0.647599	0.679337
	0.886112	0.948182
	1.00659	1.05602
	1.11496	1.05621
	0.94247	1.07676
	1.0602	1.19667
	1.18707	0.708331
	1.03777	1.1144
	1.51549	1.56128
	1.10466	1.1792
	1.8129	2.03421
	1.03129	1.22299
	0.663163	0.678626
	0.673751	0.761823
	0.689216	0.735273
	0.777347	0.949853
	1.01634	0.692348
	0.825993	0.962789
	0.963873	1.16609
	1.22194	1.25617
	0.758736	1.00981
	1.25433	1.33938
	1.16171	1.28974
	0.636095	0
	0.636715	0
	0.894154	0.967248
	0.855007	0.944091
	0.662373	0.637084
	0.689554	0
	1.10908	1.2554
	1.28898	0.989966
	1.1035	1.12599
	0.723189	0.838016
	0.901816	1.04268
	1.07429	0.871729
	0.885954	1.04715
	0.782938	0.987918
	0.648952	0.743765
	0.798999	0.891307
	0.808653	0
	1.75063	1.76008
	1.19121	1.08845
	0.725682	0.741068
	1.52624	1.63297
	1.58284	1.66528
	1.4741	1.76307
	1.60592	1.55706
	0.720137	0.715743
	0.866974	1.07476
	0.890916	0.896256
	0.995344	0.907617
	1.00901	0.958181
	1.18626	1.3429
	0.928104	0.942332
	1.43502	1.49477
	0.939382	0.751719
	1.16066	1.26546
	1.40311	1.55941
	1.18252	1.29265
	1.42262	1.48169
	0.882139	0.912597
	1.33365	1.10577
	1.18748	1.1737
	0.695886	0.719109
	1.33638	1.48246
	0.688197	0.960241
	1.41556	1.55243
	1.05056	1.12537
	1.14571	1.32077
	1.31977	1.46508
	1.54048	1.53818
	0.966295	0.900727
	1.22113	1.26061
	0.847926	0.923913
	1.18935	1.35313
	1.19628	1.31526
	1.37859	1.53052
	1.13081	1.01764
	1.25092	1.24839
	1.16619	1.14642
	0.881829	0.925606
	1.19431	1.11108
	1.34221	1.25136
	0.96945	0.95345
	0.745739	0.899606
	0.95066	0.914939
	1.01483	1.20968
	1.03878	0.900004
	1.10586	1.1683
	0.742449	0.809787
	1.20867	1.31649
	1.24298	1.23746
	1.33372	1.53589
	0.746416	0.758347
	0.702038	0.782164
	1.40715	1.47297
	0.996518	1.08628
	0.878333	0.881969
	0.85901	0.755236
	1.03729	0.862373
	0.809304	0.847972
	0.813164	0.980401
	0.745867	1.00703
	1.21107	1.20237
	0.98591	0.929753
	1.09771	1.22688
	0.860579	1.00924
	0.710166	0.70871
	0.720877	0.734047
	1.24289	1.09832
	1.04463	0.943305
	0.687342	0.765044
	0.706322	0.741699
	0.745482	0.789021
	0.914552	0.855907
	1.06533	1.05533
	0.957079	1.07555
	0.704167	0.936166
	0.921623	0.910521
	0.960281	1.00084
	0.670621	0.639372
	0.688677	0.763057
	0.895919	0.98497
	1.262	1.17504
	0.704056	0.630299
	1.11349	1.23412
	0.683254	0.469825
	1.29373	1.26881
	0.689051	0.7844
	0.708381	0.725605
	0.700051	0.659715
	1.65436	1.56385
	0.988584	0.854842
	1.17283	1.2632
	1.17186	1.27417
	0.853197	0.803159
	0.71718	0.747617
	1.02217	0.782165
	0.668973	0.853232
	0.676022	0.62251
	0.819145	0.91274
	1.25144	1.41359
	0.818916	0.764869
	0.954275	0.934496
	0.657439	0.506721
	0.831548	0.870739
	0.778547	0.807104
	0.966722	1.13275
	0.701653	0.716859
	0.798478	0.777479
	0.704389	0.663179
	1.17358	0.949093
	1.31768	0.732551
	0.795804	0.762898
	0.711265	0.749014
	0.682255	0.608387
	0.665129	0
	0.693288	0
	0.684056	0.541347
	0.689906	0
	0.727467	0.461383
	1.1626	1.19764
	0.806029	0.818579
	0.836268	0.93223
	1.20546	1.40843
	1.28297	1.43987
	1.06245	1.10607
	1.85597	2.56306
	1.23409	1.37458
	0.919992	1.03739
	0.799665	0.886982
	0.890465	0.885203
	0.981914	1.1067
	1.35732	1.67851
	1.51695	1.8647
	0.963505	1.00279
	1.00281	1.18404
	0.812763	0.958462
	1.04934	1.19971
	1.1507	1.2196
	1.34408	1.46768
	1.07253	0.981287
	1.15068	1.27626
	1.07702	1.06729
	0.895904	1.01623
	1.64739	1.74578
	0.975592	1.01667
	0.764349	0.968125
	0.927708	1.13454
	1.46835	1.80399
	1.12214	1.19871
	0.769883	0.879886
	0.791006	0.871037
	1.50891	1.60403
	1.2313	1.33364
	0.834261	0.642357
	0.773912	0.957146
	2.00673	2.35198
	0.819403	0.907628
	1.17809	1.26012
	0.948179	0.874537
	1.58512	1.96761
	0.940609	1.0029
	0.735449	0.817099
	0.719743	0.831899
	1.00839	1.12654
	0.805366	0.744862
	0.722185	0.628559
	0.778574	0.673883
	0.751378	0.655878
	1.2014	1.31201
	0.897791	1.04499
	0.741666	0.665072
	0.797741	0.910146
	0.826184	0.698279
	1.78529	1.98209
	0.792353	0.666523
	1.25333	1.43696
	0.787192	0.6786
	0.78751	0.820414
	0.771264	0.880379
	0.798777	0.756546
	0.806547	0.844311
	0.803583	0.989041
	1.30582	1.28907
	1.1717	1.74774
	0.820222	0.691924
	1.52534	1.45227
	1.57457	1.70102
	1.11003	1.16307
	0.792893	0.647699
	0.840161	1.27436
	1.19652	1.41172
	1.32139	1.1629
	0.974189	1.07524
	0.873822	1.28197
	1.19506	1.03742
	0.790488	0.797872
	1.00998	1.03822
	1.12848	1.17424
	0.753321	0.774206
	0.807479	0.712741
	0.99305	0.93136
	0.789896	0.959195
	1.179	1.01634
	1.40641	1.28998
	0.729955	0.841453
	1.27548	1.39887
	1.63393	1.34498
	1.23846	0.937984
	1.3123	1.07811
	1.44958	1.65437
	1.20283	1.40235
	1.17817	1.18529
	0.726403	1.03562
	0.724571	1.44216
	0.731564	0.820386
	0.736097	0.705751
	1.63911	2.04151
	0.992898	1.09242
	1.19613	1.29963
	0.833483	0.768691
	0.790488	0.690669
	0.758372	1.12265
	1.20372	1.22815
	1.42373	1.41649
	0.777908	0.749935
	1.13544	1.1111
	0.796359	0.793347
	0.973761	0.987853
	0.738169	0.777262
	0.929077	0.812814
	0.731287	0
	0.759304	0.729847
	1.04593	0.929142
	0.786122	0.623793
	0.736615	0
	0.743867	0.630173
	0.889622	0.844072
	0.796113	0
	0.77965	0.734407
	0.8203	0.66282
	0.762645	0
	1.01313	0.998272
	0.849853	0.820773
	0.747027	0
	0.744213	0
	0.773912	0.919452
	0.752155	0
	0.911876	0.799396
	0.779403	0.655363
	0.822286	0.771378
	0.836851	0
	0.858498	0.720493
	0.783029	0.755546
	0.733507	0
	0.765624	0.676602
	0.793278	0
	0.711783	0.847134
	0.798308	0.873853
	1.36418	1.29236
	0.945939	0.829558
	0.670149	0.684091
	1.47034	1.39671
	0.803084	0.743231
	0.923181	0.79063
	1.1053	1.05723
	0.869296	0.735173
	0.945766	0.95308
	0.777832	0.859987
	1.05773	1.08006
	0.880819	0.820068
	0.952145	0.888801
	1.35151	1.07382
	1.29005	1.03488
	0.926518	0.979908
	1.04503	1.14424
	0.901828	0.965817
	0.705227	0.680209
	0.750603	0.740373
	0.72153	0.810717
	0.676736	0.735905
	1.58445	1.48119
	1.21757	1.1503
	1.26769	1.0942
	1.17705	1.00961
	0.783793	0.888456
	0.684594	0.836315
	0.878277	0.906514
	1.16787	1.18867
	0.974689	1.26787
	0.997076	1.04401
	1.04006	0.89113
	1.13425	0.978984
	1.10037	0.995722
	0.68887	0.63314
	0.826148	1.0016
	0.695646	0.918814
	0.693044	0.786444
	1.05463	1.02797
	0.804569	0.79808
	1.39181	1.71647
	0.760379	0.733399
	1.46459	1.39959
	1.57703	1.33076
	0.727583	0.91931
	1.5447	1.74414
	1.11093	1.30803
	0.926351	0.947491
	1.18614	0.956069
	0.894961	1.0279
	1.57198	1.67148
	0.734004	0.692159
	0.945007	0.985829
	0.95153	0.803907
	0.761498	0.695687
	0.735942	0.555028
	1.35603	1.4103
	0.933185	0.968377
	0.980146	0.951524
	0.572352	0
	1.00818	1.0527
	0.600226	0
	1.36405	1.37234
	1.31176	1.39375
	1.37626	1.51013
	1.34114	1.37721
	0.588441	0
	1.34357	1.42627
	1.50768	1.54756
	0.791654	0.727508
	1.07933	1.00032
	1.23148	1.23573
	0.629746	0.72917
	1.34545	1.32914
	1.06306	1.15208
	1.30904	1.43137
	0.604017	0.690746
	0.750227	0.791928
	0.968353	1.06395
	1.05381	1.15444
	1.25562	1.32342
	1.73368	1.81674
	1.11599	1.25742
	1.04282	0.984107
	1.21045	1.23751
	1.01532	1.12518
	0.80218	0.817046
	0.55803	0.553717
	1.49728	1.61172
	0.757932	0.834251
	1.20654	1.25986
	0.567017	0.518764
	0.617849	0.679494
	0.976859	0.965742
	0.583305	0.546804
	1.09796	1.10953
	1.24459	1.2489
	0.860412	0.832723
	1.47964	1.57233
	1.31194	1.38057
	0.996497	1.0218
	1.2412	1.31851
	1.03087	1.0348
	1.01892	1.03526
	1.21138	1.28075
	0.568822	0.509538
	0.576284	0.515897
	0.571824	0.570482
	1.27274	1.32209
	0.586775	0.543285
	0.573833	0.495172
	1.28568	1.31777
	1.148	1.14553
	1.23686	1.3097
	0.57825	0.516935
	1.11944	1.2072
	1.46144	1.51841
	0.839674	0.860841
	1.24588	1.26259
	1.03917	1.07363
	0.570106	0.526593
	0.824778	0.897649
	0.578812	0.521729
	0.910918	0.853271
	1.18795	1.29216
	0.88653	0.859758
	0.833628	0.875354
	0.859174	0.916828
	0.597751	0.781898
	0.832756	1.01105
	0.696215	0.957679
	1.12497	0.965649
	0.953763	0.930563
	0.98277	0.847198
	0.689826	0.749351
	0.71526	0.869605
	0.908308	0.764152
	0.840934	1.00327
	1.10935	1.12403
	1.10665	1.03331
	0.689748	0.70782
	1.08759	1.01415
	1.12231	1.00452
	1.58529	1.47013
	1.14171	1.07671
	0.78218	0.620723
	0.844409	0.92934
	1.00789	0.828791
	1.20274	1.0677
	1.26895	1.25392
	1.58943	1.54873
	1.34135	1.35059
	0.632492	0.7769
	0.645821	0.828968
	0.98242	0.924573
	1.30717	1.18208
	0.654462	0.678184
	1.16751	1.10278
	1.49543	1.44203
	0.771729	0.592197
	0.604522	0.614774
	1.15359	1.08527
	0.781163	0.712433
	0.997759	0.947487
	1.22293	1.1461
	1.65432	1.61847
	1.32989	1.20147
	0.829452	0.8442
	0.740175	0.710892
	0.670842	0.606011
	0.710166	0.810764
	1.88128	1.81991
	1.28177	1.39322
	0.94938	1.08295
	0.75555	0.715773
	0.681482	0.831857
	1.39309	1.35699
	0.784581	0.67809
	0.643238	0.608588
	0.87639	0.858416
	1.09481	0.981537
	0.602873	0.595393
	0.693238	0.645874
	0.876234	0.931447
	1.10977	1.2101
	1.17441	1.06496
	0.735947	0.667842
	1.09303	1.12976
	1.21649	1.1798
	1.28077	1.27328
	0.963703	0.988885
	1.24165	0.975779
	1.24659	1.35483
	1.22042	1.26174
	0.639852	0.706297
	1.38509	1.48163
	1.23889	1.15286
	1.06023	1.07657
	0.803309	0.719241
	1.17157	1.13196
	0.658603	0.970099
	0.908538	1.18223
	0.861796	1.10842
	0.710237	0.856775
	1.14845	1.14877
	1.08403	1.02817
	1.0102	1.0698
	0.949398	0.959698
	0.999125	1.06399
	1.39196	1.80212
	0.72378	0.72281
	1.05301	1.04585
	0.890239	0.849048
	1.47177	1.69743
	0.880411	0.987405
	1.46602	1.42026
	1.32062	1.38871
	1.43329	1.40354
	1.39838	1.58199
	1.18839	1.06167
	1.08714	0.988925
	0.794895	0.839646
	1.00197	1.0459
	0.704534	0.837671
	0.770841	0.817022
	0.714111	0.808037
	0.769592	0.771432
	0.710471	0.687695
	0.854932	0.941271
	1.072	0.966338
	1.42444	1.46731
	1.07199	1.15988
	1.68487	1.65052
	0.743913	0.634504
	0.824362	0.748105
	0.951191	0.99183
	1.26841	1.30449
	0.719429	0.738212
	1.1444	1.16531
	1.21401	1.14108
	0.735041	0.620788
	0.718149	0.778702
	0.739818	0.665482
	0.71286	0.642373
	0.757563	0.780779
	0.935711	0.666641
	0.932909	0.978815
	0.855955	0.792992
	1.0402	1.02406
	1.25012	1.19014
	0.806702	0.687366
	0.956047	0.827524
	0.854932	0.826319
	0.795907	0.665532
	1.26839	1.25787
	1.26346	1.26885
	0.704621	0.69232
	1.22921	1.23108
	1.51953	1.58376
	1.70083	1.71304
	0.881179	0.843438
	0.752103	0.815726
	0.747854	0.691766
	1.40248	1.40888
	0.724804	0.737369
	0.725165	0.777582
	1.35582	1.17252
	0.719291	0.7397
	0.774718	0.882904
	0.778072	0.753837
	0.717381	0.796109
	0.897815	0.819732
	1.45834	1.34947
	0.711323	0.72283
	1.21019	1.15538
	0.787007	0.792806
	0.586381	0
	0.840114	0.842074
	1.31655	1.34295
	0.979886	0.969131
	1.25345	1.24135
	0.558586	0
	0.9973	1.14638
	1.3769	1.28508
	1.05117	1.10676
	1.45692	1.50396
	0.811156	0.751649
	1.38461	1.46622
	1.46281	1.56527
	1.34549	1.34745
	1.12639	1.15339
	0.775061	0.774206
	0.899362	1.12761
	1.02647	1.00466
	0.620835	0.736327
	0.937928	0.931452
	1.31471	1.23925
	1.32846	1.31473
	0.668411	0.836934
	0.926815	1.06178
	0.704137	0.817594
	0.574678	0
	1.25005	1.38158
	0.621979	0
	0.701597	0.807201
	0.605826	0
	0.672378	0.806169
	0.596001	0.697324
	0.685182	0.819993
	0.586715	0.70738
	0.69639	0.861138
	0.684222	0.783735
	1.24152	1.24972
	1.412	1.46426
	0.572971	0.865109
	0.602717	0.811057
	0.635517	0.720261
	0.579311	0
	1.33611	1.5275
	1.25819	1.18046
	1.37864	1.38314
	1.32942	1.21865
	0.795355	0.744541
	0.564194	0
	0.851777	0.842707
	0.828005	0.982027
	0.615658	0.679697
	1.09813	1.12195
	1.05493	1.03182
	0.97222	1.00522
	1.23421	1.24286
	1.02431	1.07371
	1.61699	1.5827
	1.01314	1.14593
	1.5482	1.58656
	0.674887	0.807578
	1.07488	0.972309
	0.98116	0.986726
	0.962361	0.785497
	1.30994	1.27951
	1.34315	1.36157
	1.3178	1.4499
	1.29995	1.30153
	1.2093	1.30305
	0.829601	0.871503
	1.16402	1.31099
	0.610763	0.831102
	1.30903	1.29843
	1.23067	1.27742
	1.03961	1.03203
	1.26494	1.27915
	0.848398	1.03946
	0.955526	1.11091
	1.07723	1.09949
	1.1284	1.21444
	1.2066	1.24113
	1.20845	1.2972
	1.02029	1.06416
	0.753945	0.844594
	1.02382	1.02921
	1.62442	1.90927
	0.709051	0.669297
	1.00114	1.05556
	0.819095	0.886322
	1.30742	1.49824
	1.1996	1.23433
	1.09401	1.07231
	1.15207	1.13746
	0.962999	0.958109
	1.17784	1.16703
	1.62909	1.71248
	1.22054	1.36747
	1.07155	1.10078
	0.633563	0.851907
	0.899552	1.05284
	1.32286	1.31839
	0.971431	1.02335
	0.836736	0.897791
	0.609312	0.6263
	0.916336	1.00726
	0.973422	0.928211
	1.01956	0.962926
	0.624348	0.716568
	0.844501	0.75434
	0.613954	0.789758
	1.46343	1.53577
	0.595806	0.659232
	0.59555	0.580738
	1.11628	1.16125
	0.614206	0.710368
	1.24411	1.15295
	0.719718	0.63951
	0.696708	0.591012
	0.885374	0.820582
	0.647797	0.660064
	1.2078	1.11122
	0.703971	0.627732
	1.01898	0.943341
	0.606264	0.532323
	1.42436	1.31373
	1.13385	1.01119
	1.42315	1.34822
	0.88799	0.797328
	0.90609	0.781054
	1.22887	1.13952
	1.26531	1.24945
	0.796483	0.76265
	1.09664	1.11939
	1.15605	1.12265
	1.27107	1.22655
	1.21895	1.11202
	1.45249	1.29047
	1.35552	1.28463
	0.793118	0.792093
	1.59198	1.4379
	0.617917	0.762231
	0.606182	0.644712
	0.788038	0.859688
	1.06396	0.939389
	0.703236	0.711913
	0.615435	0.671486
	0.651708	0.686246
	1.6012	1.51111
	1.15508	1.29073
	0.688859	0.707534
	0.74478	0.795811
	0.894031	0.922054
	1.72719	2.0638
	0.782529	0.940367
	1.30648	1.42249
	0.841077	0.901312
	1.42717	1.58558
	0.882415	0.858992
	1.3041	1.54165
	1.23144	1.2283
	0.66529	1.57239
	1.63632	1.67988
	1.0475	0.945136
	0.755459	0.717134
	0.866636	0.930823
	0.648767	1.64775
	1.49117	1.46856
	1.44888	1.46933
	0.850187	0.715238
	1.00336	1.0277
	0.75001	0.605178
	1.24408	1.17347
	1.26949	1.21086
	0.763805	0.929382
	1.21965	1.07401
	1.3522	1.20907
	1.11191	1.22629
	0.674523	0.616358
	0.721662	0.688942
	1.16535	1.25567
	1.08898	0.894097
	1.21908	1.35792
	1.30722	1.10943
	1.43649	1.5584
	0.748169	0.7877
	1.23165	1.46085
	0.895152	0.841545
	0.872582	1.05096
	1.06702	1.22704
	0.72067	0.838353
	0.772276	0.878508
	0.692774	0.732989
	0.816628	1.07858
	0.748982	0.731619
	0.760863	0.710993
	1.21653	1.05203
	0.657514	0.886284
	0.676467	0.79423
	0.878356	0.910333
	0.632365	0.692664
	0.712531	0.738088
	0.658156	0.613372
	1.10648	1.03268
	1.48815	1.26137
	0.666822	0.762568
	0.815696	0.894752
	0.678411	0.75444
	1.05261	1.18438
	0.848013	0.977431
	0.99471	1.00108
	1.39859	1.12386
	0.662518	0.661814
	0.692018	0.872119
	0.638885	0.690991
	0.640644	0.638682
	0.672093	0.740869
	0.670635	0.791419
	0.646476	0.703054
	0.979771	0.945768
	0.874105	0.971878
	0.740198	0.873058
	0.641894	0.614646
	0.795295	0.847242
	1.11305	1.21628
	0.712368	0.663217
	0.796815	1.05664
	1.0701	0.961825
	1.28046	1.15688
	0.663929	0.870724
	1.04537	1.00395
	1.22976	1.06361
	1.47003	1.23246
	1.53199	1.26392
	0.744697	0.587108
	0.666261	1.03793
	1.4557	1.2353
	1.84701	1.41823
	0.638237	0.794456
	1.20923	0.952786
	1.34446	0.989712
	1.49116	1.12868
	0.633146	0
	1.60138	1.22939
	1.06111	0.801307
	0.730409	0.568926
	1.46565	1.18713
	1.6418	1.18237
	1.00628	0.794494
	1.36369	0.890803
	0.635794	0.511545
	1.66291	2.01887
	0.697762	0.493267
[truncated: 6,365 more rows]
