# Supplementary material for: Engineering paralog-specific PSD-95 recombinant binders as minimally interfering multimodal probes for advanced imaging techniques
Source: eLife. 2024 Jan 3;13:e69620. doi: 10.7554/eLife.69620 (PMC10803022; doi:10.7554/eLife.69620)
Supplement: Figure 6—source data 3. [file elife-69620-fig6-data3.xlsx]

## Sheet: Fig6i
Fig 6i	Spreadsheet with the diffusion distribution data
		Occurrence (%)
		time 0 min		time 30 min					Mobile fraction
	log diffusion	Mean	SEM	Mean	SEM				time 0 min	time 30 min
	-5	22.59	0.6745	24.15	1.025				30.9118	26.0736
	-4.8	0.1154	0.03803	0.0825	0.03908				33.2324	35.0576
	-4.6	0.09943	0.03134	0.1082	0.03478				30.8202	32.8054
	-4.4	0.08451	0.02437	0.07818	0.02784				23.225	16.2182
	-4.2	0.2037	0.03441	0.1319	0.04069				19.6581	16.8724
	-4	0.3342	0.04692	0.4557	0.07635				16.4575	17.4971
	-3.8	0.3781	0.0417	0.5278	0.09322				17.0621	23.2613
	-3.6	0.7325	0.1165	0.7876	0.128				15.3693	29.8153
	-3.4	1.326	0.1005	1.19	0.1512				22.5182	23.3397
	-3.2	1.905	0.1709	1.888	0.2324				17.6093	13.7363
	-3	3.391	0.2215	2.906	0.2664
	-2.8	4.363	0.2966	4.075	0.2669
	-2.6	6.5	0.4325	5.278	0.3544
	-2.4	8.4	0.4774	7.608	0.6122
	-2.2	9.003	0.5044	9.006	0.6693
	-2	9.46	0.5345	9.778	0.7804
	-1.8	8.431	0.4569	8.479	0.562
	-1.6	7.265	0.4694	7.068	0.5268
	-1.4	5.61	0.4521	5.959	0.5035
	-1.2	3.986	0.4898	4.341	0.5572
	-1	2.649	0.4892	2.651	0.5181
	-0.8	1.626	0.3455	1.803	0.3567
	-0.6	0.8915	0.2633	1.039	0.3743
	-0.4	0.4763	0.1511	0.3289	0.1244
	-0.2	0.1367	0.07484	0.252	0.1314
	0	0.04248	0.02981	0.02262	0.02262
	0.2	0.003364	0.003364	0.002956	0.002956
	0.4	0	0	0	0
	0.6	0	0	0	0
	0.8	0	0	0	0
	1	0	0	0	0
